# Supplementary material for: The Role of TLR4 in Lung Epithelial Cell Injury Caused by Influenza Virus Combined with Staphylococcus aureus
Source: Microorganisms. 2025 May 24;13(6):1201. doi: 10.3390/microorganisms13061201 (PMC12195505; doi:10.3390/microorganisms13061201)
Supplement: Supplementary file 1 [file microorganisms-13-01201-s001.zip]

Archive with 1 entries (1 files):
- microorganisms-3616635-supplementary.pdf
